# Supplementary material for: Bringing Together Evolution on Serpentine and Polyploidy: Spatiotemporal History of the Diploid-Tetraploid Complex of Knautia arvensis (Dipsacaceae)
Source: PLoS One. 2012 Jul 5;7(7):e39988. doi: 10.1371/journal.pone.0039988 (PMC3390331; doi:10.1371/journal.pone.0039988)
Supplement: Table S2 — Primary matrix of the scored AFLP fragments. (XLS) [file pone.0039988.s007.xls]

## Sheet: Knautia_AFLPdata_matrix
P01_01	1	1	1	1	0	1	1	1	1	1	0	0	0	1	1	1	1	1	0	0	1	1	0	1	1	1	0	0	0	0	0	1	1	0	1	1	1	1	1	0	1	1	0	0	0	1	1	0	1
P01_02	1	0	1	1	0	1	1	1	1	0	0	0	0	1	1	1	1	1	0	0	1	1	1	1	1	1	0	0	0	0	0	1	1	0	1	1	1	1	1	0	1	0	0	0	0	0	1	0	1
P01_03	1	0	1	1	0	1	1	1	1	1	0	0	0	1	1	1	1	1	0	0	1	1	0	1	1	1	0	0	0	0	0	1	1	0	1	1	1	1	1	0	1	0	0	0	0	1	1	0	0
P01_04	1	0	1	0	0	1	1	1	1	1	0	0	0	1	1	1	1	1	0	0	1	1	0	1	1	1	0	0	0	0	0	1	1	0	1	1	1	1	1	0	1	0	0	0	0	0	1	0	0
P01_05	1	0	1	1	0	1	1	1	1	1	0	0	0	1	1	1	1	1	1	0	1	1	1	1	1	1	0	0	0	0	0	1	1	0	1	1	1	1	1	0	1	0	0	0	0	1	1	0	0
P01_06	1	1	1	0	0	1	1	1	1	0	0	0	0	1	0	1	1	0	0	0	1	1	1	1	1	0	0	0	0	0	0	1	1	0	1	1	1	1	1	0	1	0	0	0	0	1	1	0	1
P01_07	1	0	1	1	0	1	1	1	1	1	0	0	0	1	1	1	1	1	0	0	1	1	1	1	1	1	0	0	0	0	0	1	1	0	1	1	1	1	1	0	1	0	0	0	0	1	1	1	1
P01_08	1	1	1	1	0	1	1	1	1	1	0	0	0	1	1	1	1	1	0	0	1	1	1	1	1	0	0	0	0	0	0	1	1	0	1	1	1	1	1	0	1	0	0	0	0	0	1	1	0
P01_09	1	1	1	1	0	1	1	1	1	1	1	0	0	1	1	1	1	1	0	0	1	1	1	1	1	0	0	0	0	0	0	1	1	0	1	1	1	1	1	0	1	0	0	0	0	0	1	1	0
P01_10	1	0	1	1	0	1	1	1	1	1	1	0	0	1	1	1	1	1	1	0	1	1	0	1	1	1	0	0	0	0	0	1	1	0	1	1	1	1	1	0	1	1	0	0	0	1	1	1	0
P02_01	1	1	1	0	0	1	1	1	0	1	0	0	0	1	1	1	1	1	0	0	1	1	0	1	1	0	0	0	0	0	0	1	1	0	1	1	1	1	1	0	1	0	0	0	0	0	1	1	1
P02_02	1	1	1	0	0	1	1	1	1	1	0	0	0	1	1	1	1	1	0	0	1	1	1	1	1	1	0	0	0	0	0	1	1	0	1	1	1	1	1	0	1	0	0	0	0	0	1	0	0
P02_03	1	1	1	1	0	1	1	1	1	1	0	0	0	1	1	1	1	1	0	0	1	1	0	1	1	0	0	0	0	0	0	1	1	1	1	1	1	1	1	0	1	1	0	0	0	0	1	1	0
P02_04	1	0	0	1	0	1	1	1	1	0	0	0	0	1	1	1	1	1	0	0	1	0	1	0	1	1	0	0	0	0	0	1	1	0	1	1	0	1	1	0	1	0	0	0	0	0	1	0	0
P02_05	1	0	1	1	0	1	1	1	1	0	0	0	0	1	1	1	1	0	0	0	1	1	1	1	1	0	0	0	0	0	0	1	1	0	1	1	0	1	1	0	1	0	0	0	0	1	0	0	1
P02_06	1	1	1	1	0	1	1	1	1	1	1	0	0	1	1	1	1	1	0	0	1	1	1	1	1	1	0	0	0	0	0	1	1	1	1	1	1	0	1	0	1	0	0	0	0	0	1	1	0
P02_07	1	1	1	1	0	1	1	1	1	1	0	0	0	1	1	1	1	1	0	0	1	1	1	1	1	1	0	0	0	0	0	1	1	1	1	1	1	1	1	0	1	0	0	0	0	1	0	1	0
P02_08	1	1	1	1	0	1	1	1	1	1	0	0	0	1	1	1	1	1	0	0	1	1	1	1	1	1	0	1	0	0	0	1	1	0	1	1	1	1	1	1	1	1	0	0	0	0	1	1	0
P02_09	1	1	1	0	0	1	1	1	1	1	0	0	0	1	1	1	1	1	0	0	1	1	1	1	1	1	0	0	0	0	0	1	1	1	1	1	1	1	1	0	1	0	0	0	0	0	1	1	0
P02_10	1	1	1	1	0	1	1	1	1	1	0	0	0	1	1	1	1	1	0	0	1	1	0	1	1	1	0	1	0	0	0	1	1	0	1	1	1	1	1	1	1	0	0	0	0	0	0	1	0
P03_01	1	1	0	1	0	1	1	1	1	0	1	0	0	1	1	1	1	1	0	0	1	1	0	1	1	1	0	0	0	0	0	1	1	1	1	1	1	1	1	1	0	0	0	0	0	0	0	0	0
P03_02	1	0	0	1	1	1	1	1	1	1	1	1	0	1	1	1	1	1	0	0	1	1	0	1	1	1	0	1	0	0	0	1	1	1	1	1	1	1	1	1	1	0	0	0	0	1	1	0	0
P03_03	1	1	0	1	0	1	1	1	1	0	1	1	0	1	1	1	1	0	0	1	1	1	1	1	1	0	0	0	0	0	0	1	0	0	1	1	1	1	1	1	0	1	0	0	0	0	1	0	1
P03_04	1	1	1	1	1	1	1	1	1	1	1	0	0	1	1	1	1	1	0	1	1	1	0	1	1	1	0	1	0	0	0	1	1	1	1	1	1	1	1	0	1	0	0	0	0	1	0	0	0
P03_05	1	0	1	1	1	1	1	1	1	0	1	0	0	0	1	1	1	1	0	0	1	1	0	1	1	1	0	1	0	0	0	1	1	1	1	1	1	1	1	0	1	0	0	0	0	1	0	0	0
P03_06	1	1	0	1	1	1	1	1	1	1	1	0	1	1	1	1	1	1	0	1	1	1	1	1	1	1	0	1	0	0	0	1	1	1	1	1	1	1	1	0	1	1	0	0	0	1	0	0	0
P03_07	1	1	1	1	1	1	1	1	1	0	1	0	0	1	1	1	1	1	0	1	1	1	0	1	1	1	0	1	0	0	0	1	0	0	1	1	1	1	1	1	1	1	0	0	0	0	0	0	0
P03_08	1	1	1	1	1	1	1	1	1	1	1	1	0	1	1	1	1	0	0	1	1	1	0	1	1	1	0	1	0	0	0	1	1	0	1	1	1	1	1	1	1	0	0	0	0	1	1	0	0
P03_09	1	0	1	1	1	1	1	1	1	1	1	1	1	1	1	1	1	1	0	0	1	1	0	1	1	1	0	0	0	0	0	1	1	0	1	1	1	1	1	1	0	1	0	0	0	1	1	0	0
P03_10	1	0	1	1	1	1	1	1	1	0	1	1	1	1	1	1	1	1	1	1	1	1	0	1	1	1	0	0	0	0	0	1	1	0	1	1	0	1	1	0	1	0	0	0	0	1	1	0	0
P04_01	1	1	0	1	0	1	1	1	1	1	1	1	0	1	0	1	1	1	0	0	1	1	0	1	1	1	0	0	0	0	0	1	1	1	1	1	1	1	1	1	1	0	0	0	0	0	0	0	0
P04_02	1	1	0	1	1	1	1	1	1	1	0	0	0	1	1	1	1	1	0	0	1	1	0	1	1	1	0	1	0	0	0	1	1	0	1	1	1	0	1	0	1	1	0	0	0	0	0	0	0
P04_03	1	1	0	1	0	1	1	1	1	1	0	0	0	0	1	1	1	1	0	0	1	1	0	1	1	1	0	0	0	0	0	1	1	1	1	1	1	1	1	0	1	0	0	0	0	0	1	0	1
P04_04	1	1	1	1	1	1	1	1	0	0	1	0	0	1	1	1	1	1	0	1	1	1	0	1	1	1	0	0	0	0	0	1	1	1	1	1	0	0	1	0	1	0	0	0	0	0	0	0	0
P04_05	1	1	1	1	0	1	1	1	0	1	1	1	0	1	1	1	1	1	1	1	1	1	0	1	1	1	0	0	0	0	0	1	1	1	1	1	0	1	1	0	1	1	0	0	0	0	0	0	0
P04_06	1	1	0	1	1	1	1	1	1	0	1	1	0	1	1	1	1	1	0	1	1	1	0	1	1	1	0	0	0	0	0	1	1	1	1	1	0	0	1	0	1	0	0	0	0	0	1	0	0
P04_07	1	0	1	1	1	1	1	1	0	1	1	0	0	1	1	1	1	1	1	0	1	1	0	1	1	0	0	0	0	0	0	1	1	0	1	1	0	1	1	0	1	0	0	0	0	0	1	0	0
P04_08	1	1	0	1	1	1	1	1	0	1	1	0	0	0	1	1	1	1	0	0	1	1	0	1	1	1	0	0	0	0	0	1	1	1	1	1	1	0	1	1	1	0	0	0	0	0	1	1	0
P04_09	1	1	1	1	1	1	1	1	1	1	1	1	0	1	1	1	1	1	0	0	1	1	0	1	1	1	0	0	0	0	0	1	1	0	1	1	0	0	1	0	1	1	0	0	0	1	1	0	0
P04_10	1	1	0	1	1	1	1	1	0	0	1	0	0	1	1	1	1	1	0	0	1	1	0	0	1	1	0	0	0	0	0	1	1	0	1	1	0	1	1	0	1	0	0	0	0	1	1	0	0
P05_01	1	0	1	1	1	1	1	1	0	1	1	1	0	1	1	1	1	1	1	1	1	1	0	1	1	1	0	0	0	0	0	1	1	0	1	1	0	1	1	0	1	1	0	0	1	1	1	1	0
P05_02	1	1	1	1	1	1	1	1	0	1	1	0	0	1	1	1	1	1	0	0	1	1	0	1	1	1	0	0	0	0	0	1	1	0	1	1	0	1	1	0	1	1	0	0	0	1	1	1	0
P05_03	1	1	1	1	1	1	1	1	0	1	1	1	0	1	1	1	1	1	1	0	1	1	0	1	1	1	0	1	0	0	0	1	1	0	1	1	0	1	1	0	1	1	0	0	0	1	1	0	0
P05_04	1	1	1	1	1	1	1	1	1	1	1	0	0	1	0	1	1	1	0	1	1	1	0	1	1	1	0	0	0	0	0	1	1	0	1	1	0	1	1	0	1	0	0	0	0	0	0	1	0
P06_01	1	0	1	1	0	1	1	1	1	1	0	0	0	1	1	1	1	1	0	1	1	1	0	1	1	1	0	1	0	0	0	1	1	0	1	1	0	1	1	0	1	0	0	0	0	0	0	0	0
P06_02	1	0	1	1	0	1	1	1	1	1	1	0	0	1	1	1	1	1	0	0	1	1	0	1	1	0	0	0	0	0	0	1	1	0	1	1	0	1	1	0	1	1	0	0	0	0	1	0	0
P06_03	1	1	1	1	0	1	1	1	0	0	1	0	0	1	1	1	1	1	0	1	1	1	0	1	1	1	0	1	0	0	0	1	1	0	1	1	0	1	1	0	1	0	0	0	0	1	1	0	0
P06_04	1	0	1	1	0	1	1	1	1	0	0	0	0	1	1	1	1	1	0	1	1	1	0	0	1	1	0	1	0	0	0	1	1	0	1	1	0	1	1	0	1	0	0	0	0	0	0	0	1
P06_05	0	1	0	1	0	1	1	1	0	1	1	0	0	1	1	1	1	1	0	1	1	1	0	1	1	0	0	1	0	0	0	1	1	0	1	1	0	1	1	0	1	0	0	0	0	0	1	1	0
P06_06	1	0	0	1	0	0	1	1	1	0	1	0	0	0	1	1	1	1	0	1	1	0	0	1	1	1	0	1	0	0	0	1	0	0	1	1	0	1	1	0	1	0	0	0	0	0	0	1	0
P06_07	0	0	1	1	0	1	1	1	1	1	1	0	0	1	1	1	1	1	0	0	1	1	0	1	1	0	0	1	0	0	0	1	1	0	1	1	0	1	1	0	1	0	0	0	0	1	0	0	0
P06_08	0	0	1	1	0	1	1	1	1	1	1	0	0	1	1	1	1	1	0	1	1	1	0	1	1	0	0	1	0	0	0	1	1	0	1	1	0	1	1	0	1	0	0	0	0	0	1	0	0
P07_01	1	0	1	1	0	1	1	1	0	1	0	0	0	0	0	1	1	1	0	0	1	1	0	1	1	1	0	0	0	0	0	1	0	0	1	1	0	0	1	0	1	0	0	0	1	1	0	1	0
P07_02	1	1	1	1	0	1	1	1	1	0	0	0	1	0	1	1	1	0	0	0	1	1	0	1	1	1	0	0	0	0	0	1	0	1	1	1	0	1	1	0	1	0	0	0	0	1	0	0	0
P07_03	1	1	1	1	0	1	1	1	1	1	0	0	0	0	0	1	1	1	1	0	1	1	0	1	1	1	0	0	0	0	0	1	0	1	1	1	0	1	1	0	1	0	0	0	0	0	0	0	0
P07_04	1	1	1	1	0	1	1	1	1	1	0	0	0	0	0	1	1	1	1	0	1	1	0	1	1	1	0	0	0	0	0	1	0	1	1	1	0	1	0	0	0	0	0	0	0	0	0	0	1
P07_05	1	1	1	1	0	1	1	1	1	1	0	0	0	0	0	1	1	0	1	0	1	1	0	1	1	1	0	0	0	0	0	1	0	0	1	1	0	1	1	0	1	0	0	0	0	0	0	0	0
P07_06	1	0	0	1	0	1	1	1	0	1	0	0	0	0	0	1	1	0	0	0	1	1	0	1	1	1	0	0	0	0	0	1	0	1	1	1	1	0	1	0	1	0	0	0	0	0	0	0	1
P07_07	1	1	1	1	0	1	1	1	1	1	0	0	0	1	1	1	1	1	0	0	1	1	0	1	1	1	0	0	0	0	0	1	0	0	1	1	0	1	1	0	0	0	0	1	0	0	0	0	1
P07_08	1	1	1	1	0	1	1	1	1	1	1	0	0	0	1	1	1	1	1	0	1	1	0	1	1	1	0	0	0	0	0	1	0	0	1	1	0	1	1	0	1	0	0	0	1	0	0	1	1
P07_09	1	1	1	0	0	1	1	1	0	1	0	0	0	1	1	1	1	0	0	0	1	1	0	1	1	1	0	0	0	0	0	1	0	1	1	1	0	1	1	0	1	0	0	0	1	0	0	0	0
P07_10	1	1	1	1	0	1	1	1	1	1	1	0	0	0	0	1	1	1	0	0	1	1	0	1	1	1	0	0	0	0	0	1	0	1	1	1	0	1	1	0	1	0	0	0	1	0	0	1	1
P08_01	1	1	1	0	0	1	1	1	1	1	0	0	0	1	0	1	1	0	0	0	1	1	1	1	1	1	0	0	0	0	0	1	0	1	1	1	0	0	1	0	1	0	0	0	1	0	1	0	0
P08_02	1	1	1	0	0	1	1	1	1	0	0	0	0	0	0	1	1	0	0	0	1	1	0	1	1	0	0	0	0	0	0	1	0	0	1	1	0	0	1	0	0	0	0	0	1	1	1	0	1
P08_03	1	1	1	0	0	1	1	1	1	1	0	1	0	0	1	1	1	1	1	0	1	1	0	1	1	1	0	0	0	0	0	1	0	1	1	1	0	0	1	0	1	0	0	0	1	1	1	0	1
P08_04	1	1	1	1	0	1	1	1	0	1	0	1	0	1	1	1	1	1	0	0	1	1	0	1	1	1	0	0	0	0	0	1	0	1	1	1	0	0	1	0	1	0	0	0	1	1	0	0	1
P08_05	1	1	1	0	0	1	1	1	1	1	0	0	1	1	0	1	1	1	1	0	1	1	1	1	1	1	0	0	0	0	0	1	0	1	1	1	0	1	1	0	0	0	0	0	1	1	1	1	1
P08_06	1	1	1	1	0	1	1	1	1	1	0	1	0	1	1	1	1	0	1	0	1	1	1	1	1	1	0	0	0	0	0	1	0	1	1	1	0	1	1	0	1	0	0	0	0	1	0	0	1
P08_07	1	1	1	1	0	1	1	1	1	1	0	0	1	1	1	1	0	0	1	0	0	1	0	0	0	0	0	0	0	0	0	1	0	0	1	1	0	0	1	0	1	0	0	0	1	1	1	0	1
P08_08	1	1	1	1	0	1	1	1	1	0	1	0	0	0	0	1	1	1	0	0	1	1	0	1	1	1	0	0	0	0	0	1	0	0	1	1	1	0	1	0	1	0	0	0	1	1	1	0	1
P09_01	1	1	1	1	0	1	1	1	1	0	0	1	0	0	0	1	0	0	0	0	1	1	0	1	1	1	0	0	0	0	1	1	0	1	1	1	0	1	0	0	0	0	0	0	1	1	0	0	0
P09_02	1	1	1	1	0	1	1	1	1	0	0	0	0	0	1	1	1	0	0	0	1	1	0	1	1	1	0	0	1	0	1	1	0	1	1	1	0	1	1	0	0	0	0	0	1	0	0	0	1
P09_03	1	1	1	1	0	1	1	1	1	0	0	0	0	0	0	1	1	0	0	0	1	1	1	0	1	1	0	0	0	0	1	1	0	1	1	1	0	0	1	0	0	0	0	1	1	0	0	0	1
P09_04	1	1	1	1	0	0	1	0	1	0	0	1	0	0	0	1	0	0	0	0	1	1	0	0	1	1	0	0	0	0	1	1	0	1	1	1	0	0	1	0	0	0	0	1	0	0	0	0	0
P09_05	1	0	1	1	0	1	1	1	1	0	0	1	0	0	0	1	1	0	0	0	1	1	1	1	1	1	0	0	0	0	0	1	0	1	1	1	0	1	0	0	0	0	0	1	1	0	0	0	0
P09_06	1	1	1	1	0	1	1	1	1	0	1	1	0	0	1	1	0	1	0	0	1	1	0	1	1	1	0	0	0	0	1	1	0	1	1	1	0	0	1	0	0	0	0	0	1	0	1	0	0
P09_07	1	1	1	1	0	1	1	1	1	0	0	1	0	0	0	1	0	1	0	0	1	1	1	1	1	1	0	0	0	0	1	1	0	1	1	1	0	1	1	0	0	0	0	0	1	0	0	0	0
P09_08	1	1	1	1	0	1	1	1	1	1	0	1	0	0	0	1	1	1	0	0	1	1	1	1	1	1	0	0	0	0	1	1	0	1	1	1	0	1	0	0	0	0	0	0	1	0	1	0	0
P09_09	1	1	1	1	0	1	1	1	1	1	0	1	1	0	1	1	1	1	0	0	1	1	1	1	1	1	0	0	0	0	1	1	0	1	1	1	0	0	1	0	0	0	0	1	1	0	0	0	0
P10_01	1	1	1	1	0	1	1	1	1	0	0	1	0	0	0	1	1	1	0	0	1	1	1	1	1	1	0	0	0	0	0	1	0	0	1	1	0	0	1	0	0	0	0	1	1	1	0	0	1
P10_02	1	1	1	0	0	1	1	1	1	0	0	0	0	0	0	1	0	0	0	0	1	1	1	1	1	1	0	0	0	0	1	1	0	1	1	1	1	1	1	0	0	0	0	0	1	0	0	0	1
P10_03	1	1	0	0	0	1	1	1	1	0	0	1	0	0	1	1	0	0	0	0	1	1	1	0	1	1	0	0	0	0	1	1	0	1	1	1	0	1	1	0	0	0	0	1	0	0	1	0	1
P10_04	1	1	1	1	0	1	1	1	1	0	0	0	0	0	1	1	1	1	0	0	1	1	1	1	1	1	0	0	0	0	0	1	0	0	1	1	0	0	1	0	0	0	0	1	1	1	0	0	1
P10_05	1	1	1	0	0	1	1	1	0	0	0	0	1	0	0	1	1	0	0	0	1	1	1	0	1	1	0	0	0	0	0	1	0	1	1	1	0	1	1	0	0	0	0	1	0	0	0	0	1
P10_06	1	1	1	0	0	1	1	1	1	0	0	0	0	0	1	1	1	1	0	0	1	1	1	1	1	1	0	0	0	0	0	1	0	0	1	1	1	0	1	0	0	0	0	1	1	0	0	0	1
P10_07	1	1	1	1	0	1	1	1	1	0	0	1	0	0	0	1	0	0	0	0	1	1	0	1	1	1	0	0	0	0	1	1	0	0	1	1	1	0	1	0	0	0	0	1	1	0	1	0	1
P10_08	1	1	1	1	0	1	1	1	1	0	0	1	1	0	0	1	0	0	0	0	1	1	0	1	1	1	0	0	0	0	1	1	0	0	1	1	0	1	1	0	0	0	0	1	1	0	1	0	0
P10_09	1	1	1	0	0	1	1	1	1	0	0	0	0	0	0	1	0	0	0	0	1	1	1	1	0	1	0	0	0	0	0	1	0	1	1	1	0	0	0	0	0	0	0	1	1	0	1	0	1
P10_10	1	1	1	1	0	1	1	1	1	0	0	0	0	0	0	1	1	0	0	0	1	0	1	0	1	1	0	0	0	0	1	1	0	0	1	1	0	0	1	0	0	0	0	1	1	0	0	0	1
P10_11	1	1	1	1	0	1	1	1	1	0	0	1	0	0	0	1	1	0	0	0	1	0	1	1	1	1	0	0	0	0	0	1	0	0	1	1	0	1	1	0	0	0	0	1	1	0	0	0	1
P11_01	1	1	1	1	0	1	1	1	1	0	1	1	0	0	0	1	0	0	0	0	1	1	0	0	0	1	0	0	0	0	0	1	0	1	1	1	0	0	0	0	0	0	0	0	0	0	0	0	1
P11_02	1	1	1	0	0	1	1	1	1	0	1	0	0	0	0	1	1	0	0	0	1	1	1	1	1	1	0	0	0	0	0	1	0	0	1	1	1	0	1	0	0	0	0	1	1	0	0	0	1
P11_03	1	1	1	0	0	1	1	1	1	0	1	0	0	0	1	1	0	1	1	0	1	1	1	1	1	1	0	0	0	0	0	1	0	1	1	1	1	0	1	0	0	0	0	0	1	0	0	0	1
P11_04	1	1	1	0	0	1	1	1	1	0	0	0	0	0	0	1	1	0	0	0	1	1	1	1	1	1	0	0	0	0	0	1	0	1	1	1	0	1	1	0	0	0	0	0	0	1	0	0	1
P11_05	1	1	1	1	0	1	1	1	1	0	0	1	0	0	0	1	0	0	0	0	1	1	1	1	1	1	0	0	0	0	0	1	0	0	1	1	0	0	0	0	0	0	0	0	0	0	0	0	1
P12_01	1	1	1	0	0	1	1	1	1	1	0	1	0	0	1	1	1	0	0	0	1	1	1	1	1	1	0	0	0	0	1	1	0	1	1	1	1	1	1	0	0	0	0	1	0	0	0	1	1
P12_02	1	1	1	0	0	1	1	1	0	0	1	0	0	0	1	1	0	0	0	0	1	1	1	1	1	1	0	0	0	0	1	1	0	1	1	1	0	1	1	0	0	0	0	1	0	0	0	0	1
P12_03	1	1	1	0	1	1	1	1	1	0	0	1	0	0	0	1	1	1	1	0	1	1	0	1	1	1	0	0	0	0	1	1	0	1	1	1	1	1	1	0	0	0	0	0	1	0	0	0	1
P12_04	1	1	1	0	0	1	1	1	1	0	1	1	0	0	1	1	0	0	0	0	1	1	1	0	1	1	1	0	1	0	1	1	0	1	1	1	0	1	1	0	0	0	0	0	1	0	0	0	1
P12_05	1	1	1	0	0	1	1	1	1	0	1	0	0	0	1	1	1	0	0	0	1	1	1	1	1	1	0	0	0	0	0	1	0	1	1	1	0	1	1	0	0	0	0	0	1	0	0	0	1
P12_06	1	1	1	0	0	1	1	1	1	0	0	1	0	0	1	1	1	1	0	0	1	1	0	0	1	1	0	0	0	0	1	1	0	1	1	1	0	1	1	0	0	0	0	1	0	0	0	0	1
P12_07	1	1	1	0	0	1	1	1	1	0	0	1	0	0	0	1	0	0	0	0	1	1	1	0	1	1	0	0	0	0	1	1	0	1	1	1	0	1	1	0	0	0	0	1	1	0	0	0	1
P12_08	1	1	1	0	0	1	1	0	1	0	0	0	0	0	0	1	0	0	0	0	1	1	1	0	1	1	0	0	0	0	0	1	0	1	1	1	0	0	0	0	0	0	0	0	0	0	0	0	0
P12_09	1	1	1	0	0	1	1	1	1	0	1	0	0	0	0	1	1	0	0	0	1	1	1	1	1	1	1	0	0	0	1	1	0	1	1	1	0	1	1	0	0	0	0	1	1	0	0	0	1
P13_01	1	1	1	1	0	1	1	1	1	0	1	0	0	0	0	1	1	1	0	0	1	1	1	0	1	1	0	0	0	0	0	1	0	1	1	1	0	1	1	0	0	0	0	0	1	0	1	0	0
P13_02	1	1	1	0	0	0	1	1	0	0	1	0	0	0	0	0	0	1	0	0	1	1	1	1	1	1	0	0	0	0	1	1	0	1	1	1	0	1	1	0	0	0	0	0	0	0	0	0	0
P13_03	1	1	1	1	0	1	1	1	1	0	1	1	0	0	0	1	0	0	0	0	1	1	1	1	0	1	0	0	0	0	0	1	0	0	1	1	0	1	1	0	0	0	0	0	1	0	0	0	0
P13_04	1	1	1	1	0	1	1	1	1	0	0	0	1	0	0	1	1	1	0	0	1	1	1	1	1	1	0	0	0	0	1	1	0	1	1	1	0	0	1	0	0	0	0	0	0	0	0	0	0
P13_05	1	1	1	0	0	1	1	0	1	1	0	0	0	0	0	1	1	0	0	0	1	1	0	0	1	1	0	0	0	0	1	1	0	0	1	1	0	1	0	1	0	0	0	1	1	0	1	0	1
P13_06	1	1	1	0	0	1	1	0	1	0	1	0	0	0	1	1	0	0	1	0	1	1	1	0	0	1	0	0	0	0	1	1	0	1	1	1	0	1	0	0	0	0	0	0	1	0	0	0	0
P13_07	1	1	1	1	0	1	1	1	1	0	0	1	0	0	1	1	1	0	0	0	1	1	1	0	1	1	0	0	0	0	0	1	0	1	1	1	0	1	1	0	0	0	0	0	1	0	0	0	1
P13_08	1	1	1	1	0	1	1	1	1	0	0	1	0	0	1	1	1	0	0	0	1	1	1	0	1	1	0	0	0	0	1	1	0	0	1	1	0	1	0	0	0	0	0	0	1	0	1	0	1
P14_01	1	1	1	1	0	1	1	1	1	0	0	1	0	0	1	1	1	0	0	0	1	1	1	0	1	1	1	0	0	0	0	1	0	1	1	1	0	0	1	0	0	0	0	0	1	1	0	0	0
P14_02	1	1	1	1	0	1	1	1	1	0	0	1	0	0	1	1	1	1	1	0	1	1	1	0	1	1	1	0	0	0	1	1	0	1	1	1	1	0	0	0	0	0	0	0	1	0	1	0	1
P14_03	1	1	1	1	0	1	1	1	1	0	0	1	0	0	1	1	1	1	1	0	1	1	1	1	1	1	0	0	1	0	1	1	0	1	1	1	1	1	1	0	0	0	0	0	1	0	1	0	1
P14_04	1	1	1	1	0	1	1	1	1	0	0	1	0	0	1	1	1	0	0	0	1	0	1	0	1	1	0	0	0	0	1	1	0	1	1	1	0	0	1	0	0	0	0	0	1	0	1	0	1
P14_05	1	1	1	0	0	1	0	1	1	0	0	1	0	0	1	1	1	1	1	0	1	1	1	0	1	1	1	0	0	0	0	1	1	1	1	1	0	0	1	0	0	0	0	0	0	1	1	0	1
P14_06	1	1	0	1	0	1	1	1	1	0	0	1	0	0	0	1	1	1	0	0	1	1	1	1	1	1	0	0	0	0	0	1	0	1	1	1	0	0	1	0	0	0	0	0	0	1	0	0	1
P14_07	1	1	1	1	0	1	1	1	1	0	0	1	0	0	1	1	1	1	1	0	1	0	1	0	1	1	0	0	1	0	1	1	0	1	1	1	0	0	1	0	0	0	0	0	1	0	1	0	1
P14_08	1	1	1	1	0	1	1	1	0	0	0	0	0	0	0	1	1	0	0	0	1	0	1	0	1	1	0	0	0	0	0	1	0	1	1	1	0	0	0	0	0	0	0	0	1	0	1	0	1
P14_09	1	1	1	1	0	1	1	1	1	0	0	1	0	0	1	1	1	1	0	0	1	1	1	0	1	1	0	0	0	0	0	1	0	1	1	1	0	0	1	0	0	0	0	0	0	0	0	0	1
P15_01	1	1	1	0	0	1	1	1	1	0	1	0	0	0	1	1	1	0	0	0	1	0	1	1	1	1	0	0	0	0	0	1	0	1	1	1	0	0	0	0	0	0	0	0	1	0	0	0	0
P15_02	1	1	1	1	0	1	1	1	1	0	1	1	0	0	1	1	1	1	0	0	1	1	0	1	1	1	0	0	0	0	0	1	0	1	1	1	0	1	1	0	0	0	0	0	1	1	0	0	0
P15_03	1	1	1	1	0	1	1	1	1	0	1	0	0	0	1	1	1	0	0	0	1	1	1	0	1	1	0	0	0	0	0	1	0	1	1	1	0	1	1	0	1	0	0	0	1	1	1	0	1
P15_04	1	1	1	1	0	1	1	1	0	0	0	0	0	0	1	1	1	1	0	0	1	1	0	0	1	1	0	1	0	0	1	1	0	1	1	1	0	0	1	0	0	0	0	0	0	0	1	0	1
P15_05	1	1	1	1	0	1	1	1	0	0	1	1	0	0	1	1	1	0	0	0	1	1	1	1	1	1	0	0	0	0	0	1	0	0	1	1	0	1	1	0	0	0	0	0	1	0	1	0	1
P15_06	1	1	1	1	0	1	1	1	1	0	1	0	0	0	1	1	1	0	0	0	1	1	1	1	0	1	0	1	0	0	0	1	0	0	1	1	0	1	1	0	0	0	0	0	1	0	0	0	0
P15_07	1	1	1	1	0	1	1	1	0	0	1	1	0	0	1	1	1	1	0	0	1	1	0	0	1	1	0	0	0	0	0	1	0	1	1	1	0	1	1	0	0	0	0	0	1	1	0	0	0
P15_08	1	0	1	1	0	1	0	1	0	0	1	1	0	0	1	1	1	1	0	0	1	1	1	1	1	1	0	0	0	0	1	1	0	1	1	1	0	1	1	0	0	0	0	1	1	1	1	0	1
P15_09	1	1	1	1	0	1	1	1	0	0	1	1	0	0	1	1	1	1	1	0	1	1	1	1	1	1	0	0	0	0	1	1	0	1	1	1	1	0	1	0	1	0	0	0	1	0	1	0	1
P16_01	1	1	0	1	0	1	1	1	1	0	0	1	0	0	0	1	0	0	0	0	1	1	1	1	1	1	0	0	0	0	0	1	0	0	1	1	0	0	0	0	0	0	0	0	1	0	0	0	1
P16_02	1	1	1	1	0	1	1	1	0	0	0	1	0	0	1	1	1	1	0	0	1	1	1	0	1	1	1	0	0	0	1	1	0	1	1	1	0	1	1	0	1	0	1	1	1	1	1	0	1
P16_03	1	1	0	1	0	1	1	1	1	0	0	1	0	0	1	1	1	0	0	0	1	1	1	0	1	1	0	0	0	0	0	1	0	0	1	1	0	0	0	0	0	0	0	0	1	0	0	0	1
P16_04	1	1	1	1	0	1	1	1	1	0	0	1	0	0	0	1	1	1	0	0	1	1	1	0	1	1	0	0	0	0	0	1	0	1	1	1	0	1	1	0	0	0	0	1	1	1	1	1	1
P16_05	1	1	0	0	0	1	1	1	0	0	1	1	0	0	0	1	0	0	0	0	1	1	1	1	1	1	0	0	0	0	0	1	0	0	1	1	0	0	0	0	0	0	0	0	1	0	1	0	0
P16_06	1	0	0	0	0	1	1	1	0	0	0	1	0	0	0	1	1	0	0	0	1	1	0	0	0	1	0	0	0	0	0	1	0	0	1	1	0	0	1	1	0	0	0	0	1	1	1	1	1
P16_07	1	1	1	1	0	1	1	1	1	0	0	1	0	0	0	1	1	1	0	0	1	1	1	1	1	1	1	0	0	0	0	1	0	1	1	1	0	1	1	0	0	0	0	0	1	0	0	1	1
P16_08	1	1	1	0	0	0	0	1	1	1	0	1	0	0	1	1	1	1	0	0	1	0	1	0	1	1	0	0	0	0	0	1	1	1	1	1	0	1	1	1	0	0	0	0	1	0	1	0	1
P16_09	1	1	1	0	0	1	1	1	1	0	1	0	0	0	1	1	0	1	0	0	1	1	1	1	1	1	0	0	0	0	0	1	1	1	1	1	0	1	1	0	0	0	1	0	1	0	0	0	1
P16_10	1	1	1	0	0	1	1	1	1	0	0	1	0	0	1	1	1	0	0	0	1	1	1	1	1	1	0	0	0	0	1	1	0	1	1	1	0	1	1	0	0	0	0	1	0	0	0	0	1
P17_01	1	1	1	1	0	1	1	1	1	0	0	1	0	0	1	1	1	1	0	0	1	1	1	1	1	1	0	0	0	0	0	1	1	1	1	1	1	1	1	0	1	0	0	0	1	0	1	0	1
P17_02	1	1	0	1	0	1	1	1	0	0	1	1	1	0	1	1	0	0	0	0	1	1	1	0	1	1	0	0	0	0	0	1	0	1	1	1	1	1	1	0	1	0	0	1	1	0	1	0	1
P17_03	1	1	1	1	0	1	1	1	0	1	0	0	0	0	0	1	1	0	0	0	1	1	1	1	1	1	1	0	0	0	0	1	0	1	1	1	0	1	1	0	0	0	1	0	1	0	1	0	1
P17_04	1	1	0	1	0	1	1	1	0	0	0	1	0	0	0	1	1	0	0	0	1	1	1	1	1	1	0	0	0	0	1	1	0	0	1	1	0	0	1	0	0	0	0	0	1	0	1	0	1
P17_05	1	1	0	1	0	1	1	1	1	0	1	1	0	0	0	1	1	0	0	0	1	1	1	1	1	1	0	0	0	0	1	1	0	0	1	1	0	0	1	0	0	0	0	0	1	0	0	0	0
P17_06	1	1	0	1	0	1	1	1	1	0	1	1	0	0	1	1	0	0	0	0	1	1	1	1	1	1	0	0	1	0	1	1	0	1	1	1	1	0	1	0	0	0	0	0	1	0	1	0	1
P17_07	1	1	1	1	0	1	1	1	1	1	0	1	0	0	1	1	0	1	0	0	1	1	1	1	1	1	0	0	0	0	1	1	0	0	1	1	0	1	1	0	0	0	0	1	0	0	0	0	1
P17_08	1	1	1	1	0	1	1	1	0	0	0	1	0	0	0	1	0	1	0	0	1	1	1	1	1	1	0	0	0	0	1	1	0	1	1	1	0	1	1	0	0	0	0	0	0	0	0	0	1
P17_09	1	1	1	0	0	1	1	1	1	1	1	1	0	0	1	1	0	1	0	0	0	1	1	1	1	1	0	0	0	0	0	1	0	1	1	1	0	1	1	0	0	0	0	1	1	0	0	1	1
P17_10	0	1	1	0	0	1	1	1	1	0	0	1	0	0	0	1	0	0	0	0	0	1	0	1	1	0	0	0	0	0	0	1	0	1	1	1	0	0	1	0	0	0	0	0	1	0	0	0	1
P18_01	1	1	1	1	0	1	1	1	1	0	1	1	0	0	1	1	0	1	0	0	1	1	1	1	1	1	0	0	0	0	1	1	0	1	1	1	0	1	1	0	0	0	1	0	1	0	0	0	1
P18_02	1	1	0	1	0	1	1	1	1	0	1	1	0	0	1	1	0	0	0	0	1	0	1	1	1	1	0	0	1	0	1	1	0	1	1	1	0	1	1	0	0	0	0	0	1	0	0	0	1
P18_03	1	1	0	1	0	1	1	1	1	0	1	1	0	0	0	1	0	0	0	0	1	0	1	1	1	1	0	0	0	0	1	1	0	1	1	1	0	0	1	0	0	0	0	0	1	0	0	0	1
P18_04	1	1	1	1	0	1	1	1	1	0	1	1	0	0	1	1	0	1	0	0	1	1	1	1	1	1	0	0	0	0	1	1	0	1	1	1	0	1	1	0	0	0	1	0	1	0	0	0	1
P18_05	1	1	1	1	0	1	1	1	1	0	1	1	0	0	0	1	0	0	0	0	1	1	1	0	1	1	0	0	0	0	0	1	0	1	1	1	0	1	1	0	0	0	0	0	1	0	1	0	0
P18_06	1	1	1	1	0	1	1	1	1	0	1	1	0	0	0	1	0	0	0	0	1	1	1	1	1	1	0	0	0	0	1	1	0	1	1	1	0	1	1	0	0	0	1	0	1	1	0	0	1
P18_07	1	1	1	0	0	1	1	1	1	0	1	1	0	0	0	1	0	0	0	0	1	1	1	1	1	1	0	0	0	0	1	1	0	1	1	1	0	1	1	0	0	0	0	0	1	0	0	1	0
P18_08	1	1	0	1	0	1	1	1	1	0	0	1	0	0	0	1	0	0	0	0	1	0	1	0	1	1	0	0	0	0	0	1	0	1	1	1	0	1	1	0	0	0	0	0	1	0	1	0	0
P18_09	1	1	1	0	0	0	1	1	1	0	0	1	0	0	1	0	0	0	0	0	1	1	0	0	1	1	0	0	0	0	0	0	0	1	1	1	0	1	1	0	0	0	0	0	1	0	1	0	1
P18_10	1	1	1	1	0	1	1	1	1	0	1	1	0	0	0	1	0	0	0	0	1	1	1	1	1	1	0	0	0	0	1	1	0	1	1	1	0	1	1	0	0	0	0	0	1	0	1	1	1
P19_01	1	1	1	1	0	1	1	1	0	1	1	1	0	0	1	1	0	1	0	0	1	1	1	1	1	1	0	0	0	0	0	1	0	0	1	1	0	1	1	0	0	0	0	0	1	0	1	0	1
P19_02	1	1	1	0	0	1	1	1	1	0	1	1	0	0	1	1	1	1	0	0	1	1	1	1	1	1	0	0	1	0	0	1	0	0	1	1	0	1	0	0	0	0	0	0	0	0	1	0	1
P19_03	0	1	1	1	0	1	1	1	0	0	1	1	0	0	0	1	1	1	0	0	1	1	1	1	1	1	0	0	0	0	0	1	0	0	1	1	0	1	1	0	0	0	0	0	0	0	0	0	0
P19_04	1	1	1	1	0	1	1	1	0	1	1	0	0	0	0	1	1	0	0	0	1	1	1	1	1	1	0	0	0	0	0	1	0	0	1	0	0	1	1	0	0	0	0	0	1	0	0	0	0
P19_05	1	1	1	1	0	1	1	1	1	0	1	1	0	0	0	1	1	1	0	0	1	1	1	1	1	1	0	0	1	0	0	1	1	0	1	1	0	1	1	0	0	0	0	0	0	0	0	0	1
P20_01	1	1	1	1	0	1	1	1	1	1	1	0	0	0	1	1	1	1	0	1	1	1	0	1	1	1	0	1	0	0	0	1	1	1	1	1	1	1	1	0	1	1	0	0	1	1	1	1	1
P20_02	1	1	1	0	0	1	1	1	1	1	1	0	0	1	1	1	1	1	0	1	1	1	0	1	1	1	0	0	0	0	0	1	1	0	1	1	1	1	1	1	1	1	0	0	0	0	0	1	0
P20_03	1	1	1	1	0	1	1	1	1	1	0	0	0	0	1	1	1	1	0	0	1	1	0	1	1	1	0	0	0	0	0	1	1	0	1	1	1	1	1	0	0	0	0	0	0	1	1	1	1
P20_04	1	1	1	1	1	1	1	1	1	1	1	0	0	1	1	1	1	1	0	0	1	1	0	1	1	1	0	0	0	0	0	1	1	0	1	1	1	1	1	1	1	0	0	0	0	1	0	0	0
P20_05	1	1	1	1	1	1	1	1	1	1	1	0	0	1	1	1	1	1	1	1	1	1	0	1	1	1	0	0	0	0	0	1	1	0	1	1	1	1	1	0	0	0	0	0	0	1	1	1	0
P20_06	1	0	1	1	1	1	1	1	1	1	0	0	0	1	1	1	1	1	0	0	1	1	0	1	1	1	0	0	0	0	0	1	1	0	1	1	1	1	1	1	1	1	0	0	1	1	1	0	1
P20_07	1	1	1	1	0	1	1	1	1	1	1	0	0	1	1	1	1	1	0	1	1	1	0	1	1	1	0	1	0	0	0	1	1	0	1	1	1	1	1	1	1	0	0	0	0	1	1	1	0
P20_08	1	1	0	1	0	1	1	1	1	1	0	0	0	1	1	1	1	1	0	0	1	1	0	1	1	1	0	0	0	0	0	1	1	0	1	1	1	1	1	0	1	0	0	0	0	1	0	0	1
P20_09	1	0	1	1	1	1	1	1	1	1	1	0	0	1	1	1	1	1	0	1	1	1	0	1	1	1	0	0	0	0	0	1	1	0	1	1	1	1	1	1	0	0	0	0	0	0	1	1	1
P20_10	1	1	1	0	0	0	0	1	1	1	0	0	0	0	1	1	1	1	0	1	1	1	0	1	0	1	0	1	0	0	0	1	1	1	1	1	1	1	1	1	1	0	0	0	0	0	1	1	1
P21_01	1	1	0	1	0	1	1	1	1	0	0	0	0	1	0	1	1	1	0	1	1	1	0	1	1	1	0	0	0	0	0	1	1	0	1	1	0	1	1	0	1	0	0	0	0	0	0	0	0
P21_02	1	1	0	1	1	1	1	1	1	1	1	0	0	1	1	1	1	1	0	1	1	1	0	1	1	1	0	0	0	0	0	1	1	0	1	1	0	1	1	0	1	0	0	0	0	1	1	1	0
P21_03	1	1	1	1	1	1	1	1	1	1	1	0	0	1	1	1	1	1	0	1	1	1	0	1	1	1	0	0	0	0	0	1	1	0	1	1	1	1	1	0	0	0	0	0	0	1	1	0	0
P21_04	1	1	1	1	1	1	1	1	1	1	1	0	0	1	1	1	1	1	0	1	1	1	0	1	1	1	0	0	0	0	0	1	1	0	1	1	0	1	1	0	1	0	0	0	0	1	1	0	0
P21_05	1	1	1	1	1	1	1	1	1	1	1	0	0	1	1	1	1	1	1	1	1	1	0	1	1	1	0	0	0	0	0	1	1	0	1	1	0	1	1	0	1	0	0	0	0	1	1	1	0
P21_06	1	1	1	1	1	1	1	1	1	1	1	0	0	1	1	1	1	1	1	1	1	1	0	1	1	1	0	0	0	0	0	1	1	1	1	1	0	1	1	0	1	0	0	0	1	1	1	1	0
P21_07	1	1	1	1	1	1	1	1	1	1	1	1	0	1	1	1	1	1	1	1	1	1	0	1	1	1	0	0	0	0	0	1	1	0	1	1	0	1	1	0	1	0	0	0	0	1	1	1	0
P21_08	1	1	0	1	1	1	1	1	1	0	1	0	0	1	1	1	1	1	0	0	1	1	0	1	1	1	0	0	0	0	0	1	1	1	1	1	0	1	1	0	1	1	0	0	0	1	1	0	0
P21_09	1	1	1	1	1	1	1	1	1	1	1	1	0	1	1	1	1	1	1	1	1	1	0	1	1	1	0	0	0	0	0	1	1	0	1	1	0	1	1	0	1	1	0	0	1	0	1	1	1
P22_01	1	1	1	0	0	1	1	1	1	1	1	0	0	1	1	1	1	1	0	1	1	1	0	1	1	1	0	0	0	0	0	1	1	0	1	1	1	1	1	0	1	0	0	0	1	1	1	0	0
P22_02	1	1	1	0	1	1	1	1	1	1	1	1	0	1	1	1	1	1	0	1	1	1	0	1	1	1	0	0	0	0	0	1	1	0	1	1	1	1	1	0	1	0	0	0	1	1	0	0	0
P22_03	1	1	1	1	1	1	1	1	1	1	1	0	0	1	1	1	1	1	0	1	1	1	0	1	1	1	0	1	0	0	0	1	1	0	1	1	1	1	1	1	1	0	0	0	0	0	0	0	0
P22_04	1	1	1	1	0	1	1	1	1	1	1	0	0	1	1	1	1	1	0	1	1	1	0	1	1	1	0	0	0	0	0	1	1	0	1	1	1	1	1	0	1	0	0	1	0	1	1	0	0
P22_05	1	1	1	1	1	1	1	1	1	1	0	0	0	0	1	1	1	1	0	1	1	1	0	1	1	1	0	0	0	0	0	1	1	0	1	1	1	1	1	0	1	0	0	0	0	1	1	1	0
P22_06	1	1	1	1	1	1	1	1	1	0	1	0	0	0	1	1	1	1	0	1	1	1	0	1	1	1	0	1	0	0	0	1	1	0	1	1	1	1	1	0	0	0	0	1	0	0	1	1	0
P22_07	1	1	1	1	1	1	1	1	1	0	1	0	0	1	1	1	1	1	0	1	1	1	0	1	1	1	0	0	0	0	0	1	1	0	1	1	1	1	1	1	1	0	0	0	0	1	1	1	0
P22_08	1	1	1	0	1	1	1	1	0	0	0	0	0	0	1	1	1	1	0	0	1	1	0	1	1	0	0	0	0	0	0	1	1	0	1	1	1	0	1	0	0	0	0	0	0	0	1	0	1
P22_09	1	1	1	0	0	1	1	1	1	1	1	0	0	1	1	1	1	1	0	1	1	1	0	1	1	1	0	0	0	0	0	1	1	0	1	1	1	1	1	1	1	0	0	0	0	1	0	1	0
P22_10	1	0	1	0	0	1	1	1	1	1	1	0	0	1	1	1	1	1	0	0	1	1	0	1	1	1	0	0	0	0	0	1	1	0	1	1	1	1	1	1	1	0	0	0	0	1	1	0	0
P22_11	1	1	1	1	0	1	1	1	1	0	1	0	0	1	1	1	1	1	0	1	1	1	0	1	1	1	0	0	0	0	0	1	1	0	1	1	0	1	1	0	1	0	0	1	0	1	1	0	0
P23_01	1	1	0	1	1	1	1	1	1	1	1	0	0	1	1	1	1	1	0	0	1	1	0	1	1	0	0	0	0	0	0	1	1	0	1	1	1	1	1	0	1	0	0	0	0	0	1	0	0
P23_02	1	1	0	1	1	1	1	1	1	0	0	0	0	1	1	1	1	1	0	1	0	0	0	1	1	0	0	0	0	0	0	1	1	0	1	1	1	1	1	0	1	0	0	0	0	0	1	1	1
P23_03	1	1	1	1	1	1	1	1	1	1	1	0	0	1	1	1	1	1	0	1	1	1	0	1	1	0	0	0	0	0	0	1	1	1	1	1	1	1	1	0	1	0	0	0	0	1	0	0	0
P23_04	1	1	0	1	0	1	1	1	1	0	1	0	0	1	1	1	1	1	0	1	1	1	0	1	1	0	0	0	0	0	0	1	1	1	1	1	1	1	1	0	1	0	0	0	0	0	1	1	0
P23_05	1	1	1	1	1	1	1	1	1	1	1	0	0	1	1	1	1	1	0	1	1	1	0	1	1	0	0	0	0	0	0	1	1	1	1	1	1	1	1	0	1	0	0	0	0	0	1	1	1
P23_06	1	1	0	1	0	1	1	1	1	0	1	0	0	1	1	1	1	1	0	0	1	1	0	1	1	0	0	0	0	0	0	1	1	1	1	1	1	1	1	0	1	0	0	0	0	0	1	1	0
P23_07	1	1	1	1	1	1	1	1	1	1	1	0	0	1	1	1	1	1	0	0	1	1	0	1	1	0	0	1	0	0	0	1	1	0	1	1	1	1	1	0	1	0	0	0	1	0	0	1	1
P23_08	1	1	1	1	0	1	1	1	1	0	1	0	0	0	1	1	1	1	0	0	1	1	0	1	1	0	0	0	0	0	0	1	1	0	1	1	1	1	1	0	1	0	0	0	0	1	0	1	0
P23_09	1	1	1	1	0	1	1	1	1	0	1	0	0	1	1	1	1	1	0	1	1	1	0	1	1	0	0	0	0	0	0	1	1	0	1	1	1	1	1	0	1	0	0	0	0	1	0	0	1
P23_10	1	0	1	1	1	1	1	1	1	0	1	0	0	1	1	1	1	1	0	1	1	1	0	1	1	1	0	1	0	1	0	1	1	0	1	1	1	1	1	0	1	0	0	0	1	1	1	1	0
P24_01	1	0	0	1	1	1	1	1	1	1	1	0	0	1	1	1	1	1	0	0	1	1	0	1	1	0	0	0	0	0	0	1	1	1	1	1	1	1	1	0	1	0	0	0	0	1	0	0	1
P24_02	1	0	0	1	1	1	1	1	1	1	1	0	0	1	1	1	1	1	0	1	1	1	0	1	1	1	0	0	0	0	0	1	1	0	1	1	1	1	1	0	1	0	0	0	0	1	0	0	0
P24_03	1	0	0	0	1	1	1	1	0	1	1	0	0	1	1	1	1	1	0	0	1	1	0	1	1	0	0	0	0	0	0	1	1	0	1	1	1	1	1	0	1	0	0	0	0	0	1	0	0
P24_04	1	0	0	1	0	1	1	1	0	1	1	0	0	1	1	1	1	1	0	0	1	1	0	1	1	0	0	0	0	0	0	1	1	0	1	1	1	1	1	0	1	0	0	0	0	1	1	0	1
P24_05	1	0	0	1	0	1	1	1	1	1	1	1	0	1	1	1	1	1	0	0	1	1	0	1	1	0	0	0	0	0	0	1	1	0	1	1	1	1	1	0	1	0	0	0	0	0	1	0	0
P24_06	1	0	0	1	0	1	1	1	0	0	0	0	0	0	1	1	1	0	0	0	1	1	0	1	1	0	0	0	0	0	0	1	1	0	1	1	1	1	1	0	0	0	0	0	1	0	1	0	0
P24_07	1	0	0	1	0	1	1	1	1	0	1	0	0	0	1	1	1	0	0	0	0	0	0	0	1	1	0	0	0	0	0	1	1	0	1	1	1	1	1	0	0	0	0	0	0	0	0	0	1
P24_08	1	0	0	1	1	1	1	1	1	0	1	0	0	1	1	1	1	1	0	0	1	0	0	1	1	0	0	0	0	0	0	1	1	0	1	1	1	1	1	0	0	0	0	0	0	0	1	0	1
P24_09	1	1	1	1	1	1	1	1	1	0	1	0	0	1	0	1	1	1	0	0	1	1	0	0	1	1	0	0	0	0	0	1	1	1	1	1	0	1	1	0	1	0	0	0	1	1	1	0	0
P25_01	1	1	1	1	1	1	1	1	1	0	1	0	0	1	0	1	1	0	0	0	1	1	0	0	1	1	0	0	0	0	0	1	1	0	1	1	0	0	1	0	1	0	0	0	0	1	1	1	0
P25_02	0	1	1	0	0	1	1	1	1	0	1	1	0	0	1	1	1	0	0	1	1	1	0	1	1	1	0	0	0	1	0	1	1	0	1	1	0	1	1	0	1	0	0	0	1	0	1	0	0
P25_03	1	1	0	1	0	1	1	1	1	0	1	0	0	1	1	1	1	1	0	0	1	1	0	1	1	1	0	0	0	0	0	1	1	0	1	1	0	1	1	0	0	0	0	0	0	1	1	0	0
P25_04	1	0	0	1	1	1	1	1	1	0	1	0	0	1	1	1	1	1	0	0	1	1	0	1	1	1	0	0	0	0	0	1	1	0	1	1	0	1	1	0	1	0	0	0	0	1	0	0	1
P25_05	1	1	1	1	1	1	1	1	1	0	1	0	0	1	1	1	1	1	0	0	1	1	0	1	1	1	0	0	0	1	0	1	1	0	1	1	0	1	1	0	0	0	0	0	1	1	1	0	0
P25_06	1	1	1	1	1	1	1	1	1	0	1	0	0	1	1	1	1	0	0	0	1	1	0	1	1	1	0	0	0	0	0	1	1	0	1	1	0	1	1	0	0	0	0	0	0	1	0	0	0
P25_07	1	1	0	1	1	1	1	1	1	0	0	0	0	1	1	1	1	1	0	0	1	1	0	1	1	1	0	0	0	0	0	1	1	0	1	1	0	1	1	0	1	0	0	0	1	1	0	0	0
P25_08	1	0	0	1	1	1	1	1	1	0	1	0	0	1	1	1	1	1	0	0	1	1	0	0	1	1	0	0	0	0	0	1	1	0	1	1	0	0	1	0	1	0	0	0	1	1	0	0	0
P25_09	1	1	1	1	1	1	1	1	1	0	0	0	0	1	1	1	1	1	0	0	1	1	0	1	1	1	0	0	0	0	0	1	1	0	1	1	0	0	1	0	1	0	0	0	0	1	0	0	0
P26_01	1	1	0	1	0	1	1	1	0	1	1	1	0	0	1	1	1	1	0	0	1	1	0	1	1	1	0	1	0	0	0	1	1	0	1	1	1	1	1	1	1	0	0	0	0	1	1	0	1
P26_02	1	0	0	1	0	1	1	1	0	0	0	0	0	0	1	1	1	0	0	0	1	1	0	1	1	1	0	0	0	0	0	1	1	0	1	1	1	1	1	0	0	0	0	0	0	1	0	0	0
P26_03	1	1	0	1	0	1	1	1	1	1	1	0	0	1	1	1	1	1	0	0	1	1	0	1	1	1	0	0	0	0	0	1	1	1	1	1	0	1	1	0	1	0	0	0	0	1	0	0	0
P26_04	1	1	0	1	1	1	1	1	1	1	1	0	0	1	1	1	1	1	0	0	1	1	0	1	1	1	0	1	0	0	0	1	1	1	1	1	1	1	1	0	1	0	0	0	0	1	0	0	1
P26_05	1	1	0	1	1	1	1	1	1	1	1	0	0	1	1	1	1	1	0	1	1	1	0	1	1	1	0	1	0	0	0	1	1	1	1	1	1	1	1	0	1	1	0	0	0	0	0	0	0
P26_06	1	1	0	1	0	1	1	1	1	1	1	1	0	1	1	1	1	1	0	0	1	1	0	1	1	1	0	0	0	0	0	1	1	1	1	1	1	1	1	0	1	0	0	0	0	0	0	0	1
P26_07	1	1	0	1	0	1	1	1	1	1	0	0	0	1	1	1	1	1	0	0	1	1	0	1	1	1	0	0	0	0	0	1	1	1	1	1	1	1	1	0	1	0	0	0	0	0	0	0	0
P26_08	1	1	0	1	0	1	1	1	1	1	0	0	0	1	1	1	1	1	0	1	1	0	0	1	1	1	0	1	0	0	0	1	1	1	1	1	1	1	1	0	1	1	0	0	0	1	0	0	1
P26_09	1	0	0	1	0	1	1	1	1	0	0	0	0	1	1	1	1	1	0	0	1	1	0	1	1	0	0	1	0	0	0	1	0	0	1	1	1	1	1	0	1	0	0	0	0	1	1	0	0
P26_10	1	1	0	1	0	1	1	1	1	1	1	0	0	1	1	1	1	1	0	0	1	1	0	1	1	1	0	1	0	0	0	1	1	0	1	1	0	1	1	0	0	0	0	0	0	1	1	1	0
P27_03	1	1	1	1	1	1	1	1	0	1	1	0	0	1	1	1	1	1	0	1	1	1	0	1	1	1	0	1	0	0	0	1	1	1	1	1	1	1	1	0	1	1	0	0	0	1	1	0	1
P27_04	1	1	1	1	0	1	1	1	1	0	1	0	0	0	1	1	1	0	0	0	1	0	0	1	1	1	0	0	0	0	0	1	1	0	1	1	1	1	1	0	0	0	0	0	0	0	1	0	0
P27_05	1	1	0	1	1	1	1	1	1	0	1	0	0	1	1	1	1	1	0	1	1	1	0	1	1	1	0	0	0	0	0	1	1	0	1	1	0	1	1	0	1	0	0	0	0	1	0	0	0
P27_06	1	0	0	1	0	1	1	1	1	1	0	0	0	0	1	1	1	1	0	1	1	1	0	1	1	1	0	0	0	0	0	1	1	0	1	1	0	1	1	0	1	0	0	0	0	1	1	0	1
P27_07	1	1	1	1	1	1	1	1	1	1	1	0	0	1	0	1	1	1	0	1	1	1	0	1	1	1	0	0	0	0	0	1	1	0	1	1	1	1	1	0	1	0	0	0	0	1	0	0	0
P27_08	1	1	0	0	0	1	1	1	1	1	1	0	0	1	1	1	1	1	0	1	1	1	0	1	1	1	0	1	0	0	0	1	1	0	1	1	1	1	1	0	1	0	0	0	0	0	1	0	0
P27_09	1	0	0	0	0	1	1	1	0	0	0	0	0	1	1	1	1	1	0	0	1	1	0	1	1	1	0	0	0	0	0	1	1	0	1	1	1	1	1	0	1	0	0	0	0	0	0	0	0
P27_10	1	0	0	1	1	1	1	1	1	0	1	0	0	1	1	1	1	1	0	1	1	1	0	1	1	1	0	0	0	0	0	1	1	1	1	1	0	1	1	0	1	0	0	0	0	1	1	0	1
P28_01	1	1	0	1	1	1	1	1	1	1	1	0	0	1	1	1	1	1	0	0	1	1	0	1	1	1	0	0	0	0	0	1	1	1	1	1	1	1	1	0	0	0	0	0	0	1	1	0	0
P28_02	1	0	0	1	0	1	1	1	1	1	1	0	0	1	1	1	1	1	0	0	1	1	0	1	1	1	0	0	0	0	0	1	1	1	1	1	1	1	1	1	1	0	0	0	0	1	1	0	0
P28_03	1	1	0	1	1	1	1	1	1	0	1	0	0	1	1	1	1	1	0	0	1	1	0	1	1	1	0	1	0	0	0	1	0	0	1	1	0	1	1	0	1	0	0	0	0	1	1	0	0
P28_04	1	1	0	1	1	1	1	1	1	1	1	0	0	1	1	1	1	1	0	0	1	1	0	1	1	1	0	0	0	0	0	1	1	1	1	1	1	1	1	0	1	0	0	0	0	1	0	0	0
P28_05	1	1	0	1	0	1	1	1	1	0	0	0	0	1	0	1	1	1	0	0	1	1	0	1	1	1	0	1	0	0	0	1	1	0	1	1	1	1	1	0	1	0	0	0	0	1	1	0	0
P28_06	1	1	0	1	1	1	1	1	1	1	1	0	0	1	1	1	1	1	0	0	1	1	0	1	1	1	0	1	0	0	0	1	1	0	1	1	1	1	1	1	1	1	0	0	0	0	0	0	0
P28_07	1	1	0	1	1	1	1	1	1	0	1	0	0	1	1	1	1	1	0	0	1	1	0	1	1	1	0	1	0	0	0	1	1	1	1	1	1	1	1	1	1	0	0	0	1	0	0	0	0
P28_08	1	1	0	1	1	1	1	1	1	1	1	0	0	1	1	1	1	1	0	1	1	1	0	1	1	1	0	1	0	0	0	1	1	1	1	1	1	1	1	1	0	1	0	0	1	1	1	0	0
P28_09	1	1	0	1	0	1	1	1	1	1	1	0	0	1	1	1	1	1	0	0	1	1	0	1	1	1	0	1	0	0	0	1	1	1	1	1	1	1	1	0	1	0	0	0	0	1	1	0	1
P28_10	1	0	1	1	1	1	1	1	1	1	1	1	0	1	0	1	1	1	1	0	1	1	0	1	1	1	0	1	0	0	0	1	1	0	1	1	0	1	1	1	1	0	0	0	1	1	1	0	1
P29_01	1	1	1	1	0	1	1	1	1	0	0	0	0	1	1	1	1	1	0	0	0	1	1	1	1	1	0	0	0	0	0	1	1	0	1	1	1	1	1	0	1	0	0	0	0	1	1	0	0
P29_02	1	1	1	1	0	1	1	1	0	0	0	0	0	0	1	1	1	1	0	0	1	1	1	1	1	1	0	1	0	0	0	1	0	1	1	1	1	1	1	0	0	0	0	0	0	0	1	0	0
P29_03	1	1	1	1	1	1	1	1	1	0	1	0	0	1	1	1	1	1	0	0	1	1	0	1	1	1	0	1	0	0	0	1	1	0	1	1	0	1	1	0	1	0	0	0	1	1	1	0	1
P29_04	1	1	1	0	0	1	1	1	1	0	0	0	0	0	1	1	1	1	0	0	1	1	1	1	1	0	0	0	0	0	0	1	1	1	1	1	1	1	1	0	0	0	0	0	0	1	1	0	1
P29_05	1	0	1	0	1	1	1	1	1	1	0	0	0	1	1	1	1	1	0	1	1	1	0	1	1	1	0	0	0	0	0	1	1	1	1	1	1	1	1	1	1	0	0	0	0	0	0	0	0
P29_06	1	0	1	1	0	1	1	1	1	1	1	0	0	0	1	1	1	1	0	0	1	1	0	1	1	1	0	1	0	0	0	1	1	0	1	1	1	1	1	0	1	0	0	0	0	0	1	0	0
P29_07	1	1	1	1	0	1	1	1	1	1	1	0	0	1	1	1	1	1	0	0	1	1	0	1	1	1	0	1	0	0	0	1	1	0	1	1	1	1	1	0	1	0	0	0	0	1	0	0	1
P29_08	1	1	1	1	1	1	1	1	0	1	1	0	0	1	1	1	1	1	0	1	1	1	0	1	1	1	0	1	0	0	0	1	1	0	1	1	0	1	1	0	1	0	0	0	0	0	1	0	1
P29_09	1	0	1	1	0	1	1	1	1	1	1	0	0	1	1	1	1	1	0	1	1	1	0	1	1	1	0	0	0	0	0	1	1	0	1	1	0	1	1	0	1	0	0	0	0	1	1	0	0
P29_10	1	0	1	1	1	1	1	1	1	0	1	1	0	1	1	1	1	1	0	0	1	1	0	1	1	1	0	0	0	1	0	1	1	0	1	1	0	1	1	0	1	0	0	0	1	0	1	0	1
P30_01	1	1	0	1	0	1	1	1	0	0	0	0	0	1	1	1	1	0	0	0	1	0	0	1	1	0	0	0	0	0	0	1	1	0	1	1	0	1	1	0	0	0	0	0	1	1	1	0	0
P30_02	1	1	0	1	1	1	1	1	0	1	1	0	0	1	1	1	1	1	0	0	1	1	0	1	1	0	0	0	0	0	0	1	1	0	1	1	1	1	1	0	1	0	0	0	0	0	1	0	0
P30_03	1	0	1	1	1	1	1	1	1	1	1	0	0	1	1	1	1	1	0	1	1	1	0	1	1	1	0	1	0	0	0	1	1	0	1	1	1	0	1	0	1	0	0	0	0	1	1	0	0
P30_04	1	0	1	1	1	1	1	1	1	1	1	0	0	1	0	1	1	1	0	0	1	1	0	1	1	1	0	0	0	0	0	1	1	1	1	1	1	1	1	0	0	0	0	0	1	1	0	0	0
P30_05	1	1	1	1	0	1	1	1	1	1	0	0	0	0	0	1	1	1	0	0	1	1	0	1	1	1	0	1	0	1	0	1	1	1	1	1	1	1	1	0	0	0	0	0	1	1	0	0	0
P30_06	1	0	0	1	1	1	1	1	1	0	1	0	0	1	0	1	1	1	0	1	1	1	0	1	1	0	0	1	0	1	0	1	0	1	1	1	1	1	1	0	1	0	0	0	1	0	1	0	0
P30_07	1	0	1	1	1	1	1	1	1	1	1	0	0	1	0	1	1	1	0	0	1	1	0	1	1	1	0	0	0	0	0	1	1	0	1	1	1	1	1	0	0	0	0	0	1	0	0	0	0
P31_01	1	1	1	1	1	1	1	1	1	0	1	0	0	1	0	1	1	1	0	1	1	1	0	1	1	1	0	1	0	1	0	1	1	1	1	1	1	1	1	0	1	0	0	0	1	0	1	1	1
P31_02	1	1	1	1	0	1	1	1	1	0	0	0	0	1	1	1	1	1	0	0	1	1	0	1	1	1	0	0	0	0	0	1	0	1	1	1	1	1	1	0	1	0	0	0	0	1	1	1	1
P31_03	1	0	0	1	1	1	1	1	1	1	1	0	0	1	1	1	1	1	0	0	1	1	0	1	1	1	0	0	0	0	0	1	1	1	1	1	1	1	1	0	1	0	0	0	0	1	1	1	1
P31_04	1	0	0	1	0	1	1	1	1	1	1	0	0	1	1	1	1	1	0	1	1	1	0	1	1	1	0	0	0	0	0	1	1	1	1	1	1	1	1	0	1	0	0	0	0	1	1	1	1
P31_05	1	1	0	1	0	1	1	1	1	1	1	0	0	1	1	1	1	1	0	0	1	1	0	1	1	1	0	1	0	0	0	1	1	1	1	1	1	1	1	0	1	0	0	0	0	1	1	1	1
P31_06	1	1	1	1	1	1	1	1	1	1	1	0	0	1	1	1	1	1	0	1	1	1	0	1	1	1	0	0	0	0	0	1	1	0	1	1	1	1	1	0	1	0	0	0	0	1	1	1	1
P31_07	1	0	1	1	0	1	1	1	1	1	1	0	0	1	1	1	1	1	0	1	1	1	0	1	1	1	0	1	0	0	0	1	1	0	1	1	1	1	1	0	1	0	0	0	0	1	0	0	0
P31_08	1	0	1	1	0	1	1	1	1	1	1	0	0	1	1	1	1	1	0	1	1	1	0	1	1	0	0	1	0	0	0	1	1	0	1	1	1	1	1	0	1	0	0	0	0	1	1	1	0
P31_09	1	0	1	1	1	1	1	1	1	0	1	0	0	1	1	1	1	1	0	1	1	1	0	1	1	0	0	0	0	0	0	1	1	0	1	1	1	1	1	0	1	0	0	0	0	1	1	1	1
P32_01	1	1	0	1	0	0	1	1	1	1	0	0	0	1	1	1	1	1	0	0	1	1	0	1	1	1	0	1	0	0	0	1	1	0	1	1	1	0	1	0	1	0	0	0	0	0	0	0	1
P32_02	1	1	0	0	0	1	1	1	1	1	1	0	0	1	1	1	1	1	0	0	1	1	0	1	1	1	0	0	0	1	0	1	0	0	1	1	1	1	1	1	1	1	0	0	0	0	0	0	1
P32_03	1	1	0	1	1	1	1	1	1	1	1	1	0	1	1	1	1	1	0	0	1	1	0	1	1	1	0	1	0	1	0	1	1	0	1	1	1	1	1	1	0	0	0	0	0	0	0	0	1
P32_04	1	1	0	1	1	1	1	1	1	0	0	0	0	1	1	1	1	0	0	0	1	1	0	1	1	0	0	0	0	0	0	1	1	0	1	1	1	0	1	0	0	0	0	0	0	0	0	0	1
P32_05	1	1	0	1	1	1	1	1	1	1	1	1	0	1	1	1	1	1	0	0	1	1	0	1	1	0	0	0	0	0	0	1	1	0	1	1	1	1	1	0	1	0	0	0	0	1	1	0	0
P32_06	1	1	0	1	0	1	1	1	1	1	1	1	0	1	1	1	1	1	0	0	1	1	0	1	1	1	0	0	0	0	0	1	1	0	1	1	1	1	1	1	1	1	0	0	1	0	1	0	1
P32_07	1	1	0	1	0	1	1	1	1	1	0	0	0	0	1	1	1	1	0	0	1	1	1	1	1	1	0	0	0	0	0	1	1	0	1	1	1	1	1	0	1	0	0	0	0	1	0	0	1
P32_08	1	1	0	0	1	1	1	1	1	1	1	0	0	0	0	1	1	1	0	0	1	1	0	1	1	1	0	0	0	0	0	1	0	0	1	1	1	1	1	1	0	0	0	0	0	1	1	0	0
P32_09	1	1	0	0	0	1	1	1	1	0	1	0	0	0	1	0	1	1	0	0	1	1	0	1	1	1	0	0	0	0	0	1	0	0	1	1	1	1	1	0	0	0	0	0	0	1	0	0	0
P32_10	1	1	0	0	1	1	1	1	0	0	1	0	0	0	1	1	1	1	0	0	1	1	0	1	1	1	0	0	0	0	0	1	0	0	1	1	1	1	1	0	0	0	0	0	0	1	0	0	0
P33_01	1	1	0	1	0	1	1	1	1	1	1	0	0	1	1	1	1	1	0	1	1	1	0	1	1	1	0	1	0	0	0	1	1	0	1	1	0	1	0	0	1	0	0	0	1	1	1	0	1
P33_02	1	1	0	1	0	1	1	1	1	0	0	0	0	1	0	1	1	1	0	0	1	1	0	1	1	1	0	1	0	0	0	1	1	0	1	1	1	1	1	0	1	0	0	0	0	0	0	0	0
P33_03	1	0	0	1	1	1	1	1	1	0	0	0	0	1	1	1	1	0	0	0	1	1	0	1	1	1	0	0	0	0	0	1	1	0	1	1	1	1	1	0	1	0	0	0	0	0	0	0	0
P33_04	1	1	0	1	0	1	1	1	1	1	1	0	0	1	1	1	1	1	0	1	1	1	0	1	1	1	0	1	0	0	0	1	1	1	1	1	0	1	1	0	1	0	0	0	0	0	0	0	0
P33_05	1	1	0	1	1	1	1	1	1	1	1	0	0	1	1	1	1	1	0	0	1	1	0	1	1	1	0	1	0	0	0	1	1	0	1	1	1	1	1	0	0	0	0	0	0	0	0	0	0
P33_06	1	1	0	1	1	1	1	1	1	1	1	0	0	1	1	1	1	1	0	0	1	1	0	1	1	1	0	0	0	0	0	1	1	1	1	1	1	1	1	0	1	0	0	0	0	1	0	0	0
P33_07	1	1	0	1	0	1	1	1	1	1	1	1	0	0	1	1	1	1	0	1	1	1	0	1	1	1	0	0	0	0	0	1	1	0	1	1	0	1	1	0	1	0	0	0	0	1	1	0	1
P33_08	1	1	0	1	1	1	1	1	1	0	1	0	0	1	1	1	1	1	0	1	1	1	1	1	1	1	0	1	0	0	0	1	1	0	1	1	1	0	1	0	1	0	0	0	0	0	0	0	0
P33_09	1	1	0	1	0	1	1	1	1	0	1	1	0	1	1	1	1	1	0	0	1	1	0	1	1	1	0	0	0	0	0	1	1	0	1	1	0	1	1	0	1	0	0	0	1	0	0	0	0
P33_10	1	0	0	0	1	1	1	1	1	1	1	0	0	1	1	1	1	1	0	1	1	1	1	1	1	1	0	0	0	1	0	1	1	0	1	1	0	1	1	0	1	0	0	0	0	0	0	0	0
P34_01	1	1	0	1	0	1	1	1	1	1	0	0	0	0	1	1	1	1	0	0	1	1	0	1	1	1	0	0	0	0	0	1	1	1	1	1	1	1	1	0	0	0	0	0	1	1	0	0	1
P34_02	1	1	1	1	1	1	1	1	1	1	1	1	0	0	1	1	1	1	0	0	1	1	0	1	1	1	0	0	0	0	0	1	1	1	1	1	1	1	1	0	1	0	0	0	1	1	1	0	0
P34_03	1	1	1	1	1	1	1	1	1	1	1	0	0	0	1	1	1	1	0	0	1	1	1	1	1	1	0	0	0	0	0	1	0	1	1	1	1	1	1	0	1	0	0	0	0	1	1	0	0
P34_04	1	1	1	0	1	1	1	1	1	1	0	0	0	0	0	1	1	1	0	0	1	1	0	1	1	1	0	0	0	0	0	1	1	0	1	1	1	1	1	0	0	0	0	0	0	1	1	0	0
P34_05	1	0	0	0	0	1	1	1	1	1	0	0	0	0	1	1	1	1	0	0	1	1	1	1	1	1	0	1	0	0	0	1	0	0	1	1	1	1	1	0	1	0	0	0	0	1	0	0	0
P34_06	1	1	0	1	0	1	1	1	1	1	1	0	0	0	1	1	1	1	0	0	1	1	1	1	1	1	0	1	0	0	0	1	1	0	1	1	1	1	1	0	1	0	0	0	0	1	1	0	0
P34_07	1	0	0	1	1	1	1	1	1	1	0	0	0	0	1	1	1	1	0	0	1	1	1	1	1	1	0	0	0	0	0	1	1	1	1	1	1	1	1	0	1	0	0	0	1	0	0	0	0
P34_08	1	1	0	0	0	1	1	1	1	1	0	0	0	0	1	1	1	1	0	0	1	1	0	1	1	1	0	0	0	0	0	1	1	1	1	1	1	1	1	0	1	0	0	0	1	1	1	0	1
P34_09	1	1	0	1	0	1	1	1	1	1	0	0	0	0	1	1	1	1	0	0	1	1	0	1	1	1	0	1	0	0	0	1	1	1	1	1	1	1	1	0	0	0	0	0	1	1	1	0	1
P34_10	1	1	0	1	1	1	1	1	1	1	0	0	0	0	0	1	1	1	0	0	1	1	0	1	1	1	0	0	0	0	0	1	1	0	1	1	1	1	1	0	0	0	0	0	1	1	1	0	1
P35_01	1	1	1	0	1	1	1	1	1	1	0	0	0	1	0	1	1	1	0	0	1	1	0	1	1	1	0	0	0	0	0	1	1	1	1	1	1	1	1	0	1	0	0	0	0	1	0	0	0
P35_02	1	1	1	1	1	1	1	1	1	0	1	0	0	0	0	1	1	1	0	1	1	1	0	1	1	1	0	0	0	0	0	1	1	0	1	1	1	0	1	0	0	0	0	0	0	1	1	0	0
P35_03	1	1	1	1	0	1	1	1	1	0	1	0	0	1	0	1	1	1	0	0	1	1	0	1	1	1	0	0	0	0	0	1	1	0	1	1	1	1	1	0	0	0	0	0	0	0	1	0	0
P35_04	1	1	1	0	0	1	1	1	1	0	1	0	0	0	1	1	1	1	0	1	1	1	0	1	1	1	0	1	0	0	0	1	0	0	1	1	1	1	0	0	1	0	0	1	0	1	1	0	0
P35_05	1	1	1	1	0	1	1	1	1	0	1	0	0	0	1	1	1	1	0	0	1	1	0	1	1	1	0	1	0	0	0	1	0	0	1	1	1	1	1	0	1	0	0	0	0	1	0	0	0
P35_06	1	0	1	1	0	1	1	1	1	0	1	0	0	0	1	1	1	1	0	0	1	1	0	1	1	1	0	0	0	0	0	1	1	0	1	1	1	0	1	0	0	0	0	0	0	1	1	0	0
P35_07	1	1	1	1	1	1	1	1	1	0	1	0	0	1	1	1	1	1	0	0	1	0	1	1	1	1	0	0	0	0	0	1	1	0	1	1	0	1	1	0	1	0	0	0	1	1	0	0	1
P35_08	1	1	1	1	0	1	1	1	1	0	1	0	0	1	1	1	1	1	0	0	1	1	0	1	1	1	0	0	0	0	0	1	1	0	1	1	0	1	1	0	0	0	0	0	0	1	0	0	0
P36_01	1	1	1	1	0	1	1	1	1	0	0	0	0	0	1	1	1	1	0	0	1	1	0	1	1	1	0	0	0	0	0	1	1	0	1	1	1	1	0	0	0	0	0	1	1	0	1	0	1
P36_02	1	1	1	1	1	1	1	1	0	0	0	1	0	0	0	1	1	1	0	0	1	1	1	1	1	1	0	0	0	0	0	1	1	0	1	1	1	0	1	0	1	0	0	0	0	0	0	0	1
P37_01	1	1	0	1	0	1	1	1	1	1	0	0	0	0	1	1	1	0	0	0	1	1	0	1	1	0	0	0	0	0	0	1	1	0	1	1	1	1	1	0	1	0	0	0	0	0	0	0	1
P37_02	1	0	0	1	1	1	1	1	1	1	0	0	0	1	1	1	1	1	0	0	1	1	0	1	1	1	0	0	0	0	0	1	0	0	1	1	1	1	1	0	1	0	0	0	0	1	0	0	0
P37_03	1	1	0	1	1	1	1	1	1	1	0	0	0	1	1	1	1	1	0	0	1	1	1	1	1	1	0	0	1	1	0	1	1	0	1	1	1	1	1	0	0	0	0	0	0	1	1	0	0
P37_04	1	1	0	1	1	1	1	1	1	0	0	0	0	1	1	1	1	1	0	0	1	1	0	1	1	1	0	0	0	0	0	1	1	0	1	1	1	1	1	0	1	0	0	0	0	0	0	0	0
P37_05	1	1	0	1	0	1	1	1	1	0	0	0	0	0	0	1	1	1	0	0	1	1	1	1	1	1	0	0	0	0	0	1	1	0	1	1	1	1	1	0	1	0	0	0	0	1	0	0	0
P37_06	1	0	0	1	1	1	1	1	1	1	0	0	0	0	1	1	1	1	0	0	1	1	0	1	1	1	0	0	0	0	0	1	1	0	1	1	1	1	1	0	1	0	0	0	0	1	0	0	1
P37_07	1	0	1	1	0	1	1	1	1	1	0	0	0	1	1	1	1	1	0	1	1	1	0	1	1	1	0	0	1	1	0	1	1	0	1	1	1	1	1	0	1	0	0	0	1	1	1	0	1
P37_08	1	1	0	1	0	1	1	1	1	1	0	0	0	0	1	1	1	1	0	0	1	1	1	1	1	1	0	0	1	0	0	1	1	0	1	1	0	1	1	0	1	0	0	0	1	0	0	0	1
P38_01	1	1	1	1	1	1	1	1	1	1	0	0	0	1	1	1	1	1	0	0	1	1	0	1	1	1	0	0	0	0	0	1	1	1	1	1	1	1	1	0	1	0	0	0	0	0	1	0	1
P38_02	1	1	1	1	1	1	1	1	1	1	0	0	0	0	1	1	1	1	0	0	1	1	0	1	1	1	0	0	0	0	0	1	0	0	1	1	1	1	1	0	1	0	0	0	1	0	1	0	0
P38_03	1	1	1	1	1	1	1	1	1	1	1	0	0	0	1	1	1	1	0	0	1	1	0	1	1	1	0	0	0	0	0	1	1	1	1	1	1	1	1	0	1	0	0	0	1	1	1	0	1
P38_04	1	1	1	1	0	1	1	1	1	0	0	0	0	0	1	1	1	1	0	0	1	1	0	1	1	1	0	0	0	0	0	1	1	1	1	1	1	1	1	0	1	0	0	0	1	1	1	0	0
P38_05	1	1	1	0	0	1	1	1	1	0	0	0	0	0	1	1	1	1	0	0	1	1	0	1	1	1	0	0	0	0	0	1	1	0	1	1	1	1	1	0	1	0	0	0	0	0	1	0	0
P38_06	1	1	1	0	0	1	1	1	1	1	0	0	0	0	1	1	1	1	0	0	1	1	0	1	1	0	0	0	0	0	0	1	1	0	1	1	1	1	1	0	0	0	0	0	0	1	1	0	0
P38_07	1	0	1	0	0	1	1	1	1	1	0	0	0	0	1	1	1	1	0	0	1	1	0	1	1	1	0	0	0	0	0	1	0	1	1	1	1	1	1	0	1	0	0	0	0	1	0	0	0
P38_08	1	1	1	1	0	1	1	1	1	0	0	0	0	0	0	1	1	1	0	0	1	1	0	1	1	1	0	0	0	0	0	1	1	1	1	1	1	1	1	0	1	0	0	0	1	0	0	0	1
P39_01	1	1	1	1	0	1	1	1	1	1	0	0	0	1	1	1	1	0	0	0	1	0	0	1	1	1	0	0	0	0	0	1	0	0	1	1	1	1	1	0	1	0	0	0	1	0	1	0	0
P39_02	1	1	1	1	0	1	1	1	1	0	0	1	1	1	0	1	1	1	0	0	1	1	0	1	1	1	0	0	1	0	0	1	0	0	1	1	1	1	1	0	1	0	0	0	0	0	1	0	1
P40_01	1	1	0	0	0	1	1	1	1	0	0	0	0	0	1	1	1	0	0	0	1	1	0	1	0	1	0	0	0	0	0	1	0	0	1	1	0	1	1	0	1	0	0	0	0	1	1	0	1
[truncated: 80 more columns]
